# Supplementary material for: Comparison of phenotypic and transcriptomic profiles between HFPO-DA and prototypical PPARα, PPARγ, and cytotoxic agents in wild-type and Ppara-null mouse livers
Source: Toxicol Sci. 2025 Apr 11;206(1):183–201. doi: 10.1093/toxsci/kfaf049 (PMC12198672; doi:10.1093/toxsci/kfaf049)
Supplement: kfaf049_Supplementary_Data [file kfaf049_supplementary_data.zip]

Archive with 4 entries (3 files):
- kfaf049_Supplementary_Data/
- kfaf049_Supplementary_Data/toxsci-24-0611-File010.pdf
- kfaf049_Supplementary_Data/toxsci-24-0611-File011.pdf
- kfaf049_Supplementary_Data/toxsci-24-0611-File012.xlsx
