# Supplementary material for: Comparison of phenotypic and transcriptomic profiles between HFPO-DA and prototypical PPARα, PPARγ, and cytotoxic agents in wild-type and Ppara-null mouse livers
Source: Toxicol Sci. 2025 Apr 11;206(1):183–201. doi: 10.1093/toxsci/kfaf049 (PMC12198672; doi:10.1093/toxsci/kfaf049)
Supplement: kfaf049_Supplementary_Data [file kfaf049_supplementary_data.zip › kfaf049_Supplementary_Data/toxsci-24-0611-File012.xlsx]

## Sheet: File S1
Supplementary File S1. Time to necropsy following IP injection for APAP-treated mice.
Mouse Strain	APAP Dose (mg/kg)	Time (h:min, dose to necropsy)
J:ARC(S)	Control	05:59:00
	150	05:59:00
	300	05:59:00
	600	02:29:00
B6129SF2/J	Control	05:59:00
	150	05:59:00
	300	03:08:00
	600	01:13:00
Pparɑ-null	Control	05:58:00
	150	05:58:00
	300	02:07:00
	600	00:46:00

## Sheet: File S2
Supplementary File S2. Summary of terminal body and liver weights.
HFPO-DA, 5-day oral gavage
Strain	Dose (mg/kg-day)	Terminal Body Weight (g)			Liver (g)
		Mean	STD	N	Mean	STD	N
J:ARC(S)	0	44.6	6.358	4	2.483	0.4025	4
	3	44.33	3.853	4	3.203*	0.1891	4
	15	44.73	4.961	4	3.838***	0.5153	4
	30	45.38	6.503	4	3.851***	0.332	4
B6129SF2/J	0	29.48	2.748	4	1.472	0.3571	4
	3	31.48	6.622	4	1.84	0.5361	4
	15	31.18	0.877	4	2.38**	0.2905	4
	30	31.7	1.503	4	2.516**	0.1037	4
Pparɑ-null	0	26.9	0.6164	4	1.232	0.04092	4
	3	27.38	1.611	4	1.396	0.1504	4
	15	27.8	1.783	4	1.285	0.1118	4
	30	27.58	1.056	4	1.401	0.08422	4
* = p<0.05; **= p<0.01; ***= p<0.001
GW7647, 5-day oral gavage
Strain	Dose (mg/kg-day)	Terminal Body Weight (g)			Liver (g)
		Mean	STD	N	Mean	STD	N
J:ARC(S)	0	44.2	2.302	4	2.189	0.2545	4
	5	42.45	4	4	3.063**	0.322	4
	10	44.75	6.778	4	3.218**	0.4712	4
	20	44.1	3.358	4	3.503***	0.258	4
B6129SF2/J	0	30.48	2.846	4	1.438	0.1445	4
	5	29.08	3.176	4	1.773	0.1952	4
	10	29.25	2.808	4	1.92*	0.3579	4
	20	30.73	0.7805	4	2.432***	0.1213	4
Pparɑ-null	0	23.5	0.4967	4	1.037	0.04788	4
	5	23.65	2.869	4	1.147	0.1854	4
	10	24.65	1.012	4	1.146	0.1199	4
	20	24.25	1.439	4	1.199	0.1528	4
* = p<0.05; **= p<0.01; ***= p<0.001
Rosiglitazone, 5-day oral gavage
Strain	Dose (mg/kg-day)	Terminal Body Weight (g)			Liver (g)
		Mean	STD	N	Mean	STD	N
J:ARC(S)	0	40.58	0.6801	4	2.033	0.1465	4
	5	41.85	3.545	4	2.198	0.2409	4
	10	41.8	1.838	4	2.365	0.3011	4
	20	43	3.238	4	2.537*	0.2742	4
B6129SF2/J	0	30.33	1.624	4	1.48	0.1451	4
	5	27.8	1.356	4	1.248	0.1258	4
	10	28.25	2.261	4	1.39	0.09369	4
	20	28.2	3.573	4	1.301	0.2284	4
Pparɑ-null	0	25.8	1.117	4	1.176	0.08006	4
	5	26.7	0.9626	4	1.511***	0.08911	4
	10	25.78	1.922	4	1.417**	0.1384	4
	20	25.6	1.219	4	1.399*	0.02601	4
* = p<0.05; **= p<0.01; ***= p<0.001
Acetaminophen, 12 h fasted, 6 h post-IP injection
Strain	Dose (mg/kg)	Terminal Body Weight (g)			Liver (g)
		Mean	STD	N	Mean	STD	N
J:ARC(S)	0	40.15	0.8963	4	1.892	0.08917	4
	150	39.35	2.48	4	1.919	0.1972	4
	300	38.68	2.49	4	2.251	0.517	4
	600	38.8	2.389	4	1.999	0.1029	4
B6129SF2/J	0	30.8	3.912	4	1.178	0.07541	4
	150	29.5	1.911	4	1.396	0.1564	4
	300	NA	NA	NA	1.683	0.6199	4
	600	28.78	2.572	4	1.132	0.06153	4
Pparɑ-null	0	25.1	0.6055	4	1.253	0.04977	4
	150	25.35	1.605	4	1.114	0.07466	4
	300	24.55	2.278	4	1.06*	0.1016	4
	600	24.43	2.571	4	0.9485**	0.1423	4
* = p<0.05; **= p<0.01; ***= p<0.001
NA = body weights not measured for this dose group

## Sheet: File S3
Supplementary File S3. Summary of clinical chemistry measurements.
HFPO-DA, 5-day oral gavage
Strain	Dose (mg/kg-day)	ALP (U/L)			ALT (U/L)			AST (U/L)			Triglycerides (mg/dL)			Total Cholesterol (mg/dL)			HDL (mg/dL)			LDL (mg/dL)			Total Bile Acids (umol/L)
		Mean	STD	N	Mean	STD	N	Mean	STD	N	Mean	STD	N	Mean	STD	N	Mean	STD	N	Mean	STD	N	Mean	STD	N
J:ARC(S)	0	83.5	13.23	4	42.75	8.655	4	80.75	30.5	4	352.3	51.42	4	266.5	43.47	4	174.5	18.7	4	11.75	2.63	4	1.025	0.05	4
	3	105.3	34.02	4	45.25	1.708	4	107	39.67	4	119***	32.49	4	207.8	37.56	4	127.3**	23.6	4	9	1.826	4	20.68	39.02	4
	15	134.5	28.25	4	64.75	15.22	4	100.5	34.46	4	110.5***	14.62	4	135.3***	28.71	4	85***	6.055	4	8	1.414	4	1.15	0.238	4
	30	140.8*	35.94	4	63.5	19.07	4	104	29.75	4	115.3***	6.994	4	167.5**	34.07	4	108.5***	9.883	4	8.25	1.893	4	1.725	0.732	4
B6129SF2/J	0	104.8	24.28	4	27.5	2.517	4	91.25	55.64	4	136.3	34.24	4	146.8	16.3	4	105.5	7.724	4	7.25	0.5	4	61.33	81.13	4
	3	103.8	27.83	4	86	112.9	4	101	89.57	4	118.3	18.73	4	186	68.54	4	136.8	49.55	4	7.5	1	4	56.43	110.2	4
	15	118.8	21.19	4	41.5	24.56	4	78.75	24.42	4	106.8	12.04	4	185	51.87	4	128.5	33.07	4	7.75	0.9574	4	130.2	257.9	4
	30	141.5	49.84	4	126.8	185.6	4	82.75	42.81	4	98.5	19.3	4	162.5	59.02	4	116.5	32.42	4	7.5	1	4	3.275	3.369	4
Pparɑ-null	0	116	11.75	4	44.25	20.29	4	125.3	75.95	4	193	22.18	4	138.8	13.45	4	92.5	10.79	4	10	1.826	4	18	31.61	4
	3	106.3	27.93	4	51.75	31.54	4	108.3	21.64	4	182.3	13.25	4	127.8	14.41	4	82.5	10.47	4	8.25	0.9574	4	16.55	29.84	4
	15	96	7.483	4	42	38.7	4	67.5	44.34	4	195	17.63	4	136.8	4.193	4	90.25	5.123	4	7.75	0.9574	4	41	78.6	4
	30	98	16.79	4	50.25	19.6	4	114	67.42	4	186	14.21	4	133.8	20.16	4	76.5	17.56	4	9.75	3.594	4	385.7	752.3	4
* = p<0.05; **= p<0.01; ***= p<0.001
GW7647, 5-day oral gavage
Strain	Dose (mg/kg-day)	ALP (U/L)			ALT (U/L)			AST (U/L)			Triglycerides (mg/dL)			Total Cholesterol (mg/dL)			HDL (mg/dL)			LDL (mg/dL)			Total Bile Acids (umol/L)
		Mean	STD	N	Mean	STD	N	Mean	STD	N	Mean	STD	N	Mean	STD	N	Mean	STD	N	Mean	STD	N	Mean	STD	N
J:ARC(S)	0	67	17.8	4	56.75	55.69	4	110.8	88.44	4	259.3	210	4	236	41.66	4	150.5	33.65	4	11.25	0.5	4	13.3	23.08	4
	5	91.75	44.98	4	83.75	115.6	4	106.3	37.64	4	140.8	50.8	4	233.8	59.73	4	137	25.59	4	10	2.944	4	2.025	0.6238	4
	10	79.75	44.27	4	57.25	65.76	4	96.25	38.81	4	125.3	39.26	4	233.8	24.31	4	110	57.1	4	35	51.34	4	3.825	4.426	4
	20	135.5*	14.84	4	39.25	11.84	4	67.75	13.23	4	86.75*	23	4	197	67.16	4	102	30.56	4	9.75	3.096	4	1.725	0.2986	4
B6129SF2/J	0	108.5	24.57	4	42.5	10.79	4	85	34.61	4	171	14.26	4	159.5	17.54	4	121.3	15.59	4	7	0	4	10.38	18.62	4
	5	127.3	11.87	4	348	616.7	4	243.3	257	4	115.3**	21.78	4	238.5	75.91	4	175.5*	43.31	4	8.25	1.893	4	38.05	67.37	4
	10	131.8	11.87	4	296.3	354.8	4	262.3	275.8	4	101.8***	16.32	4	217.3	26.45	4	143.8	14.68	4	8.75*	0.9574	4	22.6	37.68	4
	20	167***	5.888	4	57.5	25.41	4	128.8	45.45	4	81.5***	10.5	4	215.8	28.83	4	132	10.74	4	8.25	1.893	4	78.08	152	4
Pparɑ-null	0	124.5	24.56	4	86.75	107.6	4	172.8	71.97	4	180	38.18	4	130	4.967	4	91.5	5.568	4	8.75	0.9574	4	37.03	61.17	4
	5	129.3	18.32	4	68.5	48.76	4	130.3	62.71	4	216	43.03	4	156**	14.83	4	107.5*	11.82	4	9	1.414	4	8.975	14.16	4
	10	136.8	19.36	4	134	204.1	4	130	125.8	4	166.8	24.12	4	147.8*	5.679	4	103.5	3.873	4	8	1.155	4	5.4	4.492	4
	20	137.5	26.89	4	60.75	61.52	4	153.3	67.13	4	197	20.74	4	154**	7.439	4	103.5	7.594	4	8.25	0.9574	4	39.9	74.14	4
* = p<0.05; **= p<0.01; ***= p<0.001
Rosiglitazone, 5-day oral gavage
Strain	Dose (mg/kg-day)	ALP (U/L)			ALT (U/L)			AST (U/L)			Triglycerides (mg/dL)			Total Cholesterol (mg/dL)			HDL (mg/dL)			LDL (mg/dL)			Total Bile Acids (umol/L)
		Mean	STD	N	Mean	STD	N	Mean	STD	N	Mean	STD	N	Mean	STD	N	Mean	STD	N	Mean	STD	N	Mean	STD	N
J:ARC(S)	0	84	29.06	4	33.75	7.89	4	62	9.055	4	260.8	87.68	4	250.8	32.35	4	156.5	23.07	4	9.5	1.291	4	1.025	0.05	4
	5	78.75	7.932	4	82.25	87.2	4	76.25	36.31	4	173.8	74.8	4	219	56.47	4	145.5	27.34	4	8.5	3	4	1.275	0.3403	4
	10	101	15.03	4	135.8	162.5	4	103.8	62.97	4	140.8*	6.702	4	266.3	31.31	4	151.5	20.73	4	9.5	1.291	4	86.33	133.3	4
	20	94.25	18.1	4	46.5	12.07	4	57.75	18.21	4	130.8*	35	4	255.5	61.69	4	158.8	39.66	4	8.25	1.258	4	1	0	4
B6129SF2/J	0	106.8	27.11	4	108.5	141.1	4	106	62.2	4	151.5	45.81	4	141.8	27.79	4	99.75	18.59	4	8	1.414	4	5.15	7.376	4
	5	112.3	18.75	4	116.5	133	4	190.3	148.1	4	150.5	34.46	4	159.5	50.31	4	108.8	39.02	4	7.25	0.5	4	117	231.9	4
	10	91	34.22	4	41.75	19.77	4	76.25	15.2	4	111.3	12.74	4	139	29.35	4	96.75	18.19	4	7.5	1	4	23.13	30.97	4
	20	94	22.95	4	127	197.5	4	225.5	252	4	95.5	19.47	4	139.3	19.62	4	92.5	22.81	4	8	0.8165	4	103.6	204.7	4
Pparɑ-null	0	116.3	14.41	4	88	72.59	4	162.5	70.94	4	175.3	28.94	4	155.8	13.33	4	99.25	7.182	4	10.25	1.258	4	29.2	53.74	4
	5	131.5	15.59	4	37.5	9.747	4	103.5	61.98	4	159	21.21	4	186.3	27.21	4	116.5	15.33	4	9.25	1.708	4	105.9	120.1	4
	10	126.8	17.11	4	102.3	46.26	4	167	36.67	4	130.8*	12.42	4	177.8	26.34	4	117.8	13.28	4	8.5	1.291	4	107.3	210.7	4
	20	134.3	21.28	4	30	5.477	4	172	19.65	4	146.5	20.04	4	175.5	28.35	4	112.3	16.88	4	9	1.414	4	139.8	168.8	4
* = p<0.05; **= p<0.01; ***= p<0.001
Acetaminophen, 12 h fasting, 6 h post-IP injection
Strain	Dose (mg/kg)	ALP (U/L)			ALT (U/L)			AST (U/L)			Triglycerides (mg/dL)			Total Cholesterol (mg/dL)			HDL (mg/dL)			LDL (mg/dL)			Total Bile Acids (umol/L)
		Mean	STD	N	Mean	STD	N	Mean	STD	N	Mean	STD	N	Mean	STD	N	Mean	STD	N	Mean	STD	N	Mean	STD	N
J:ARC(S)	0	82.75	19.22	4	38.25	13.45	4	117.5	19.02	4	205.8	22.74	4	277.5	33.72	4	172.5	13.89	4	10.25	1.708	4	1.275	0.09574	4
	150	81	17.51	4	688	840	4	251.8	225.4	4	150.5	40.08	4	200.8	60.19	4	132	32.7	4	8.75	1.708	4	4.05	3.638	4
	300	66.5	8.888	4	7145**	5892	4	2291*	2817	4	98**	24.62	4	141.3**	31.74	4	86.5**	22.29	4	7.25	0.5	4	34.4*	23	4
	600	66.25	8.382	4	435.5	369.9	4	632.5	866.8	4	202.3	45.42	4	212.5	64.53	4	117.3*	32.7	4	10.5	2.517	4	151.1**	153.2	4
B6129SF2/J	0	112.8	37.73	4	65.25	54.05	4	116	58.62	4	235.5	158.5	4	184	55.9	4	140.3	37.13	4	7.5	0.5774	4	1.825	0.4272	4
	150	122.5	21.92	4	3652	3143	4	2158	1883	4	73.75**	13.65	4	114.3*	16.05	4	82.25*	18.15	4	7	0	4	27.03	22.43	4
	300	90.5	9.434	4	8006*	4469	4	4695*	4076	4	111.8	41.16	4	85**	23.04	4	52.25***	13.33	4	7	0	4	219.4**	121.4	4
	600	88.75	16.05	4	52	65.36	4	138.5	180.6	4	107.8	21.36	4	109.5*	33.45	4	71.25**	23.8	4	7.75	1.5	4	277.3*	350	4
Pparɑ-null	0	116.8	15	4	43.75	16.68	4	95.75	8.995	4	217.3	44.95	4	143.8	8.18	4	103.8	4.5	4	8.75	0.5	4	1.95	0.3697	4
	150	147.8	21.42	4	588.8*	243.5	4	633.5**	295	4	93.5***	21.95	4	134.3	9.811	4	96.75	6.292	4	7.75	0.9574	4	10.4	3.753	4
	300	97.75	11.35	4	88.75	76.04	4	158.5	44.49	4	92.5***	8.103	4	122.3	1.708	4	69*	26.15	4	7*	0	4	360.4**	509	4
	600	98	24.6	4	45.75	24.49	4	95.25	47.74	4	83.25***	18.25	4	102**	23.51	4	74.25*	16.38	4	7*	0	4	23.58	30.51	4
* = p<0.05; **= p<0.01; ***= p<0.001
